# Supplementary material for: Interactions between the NLRP3-Dependent IL-1β and the Type I Interferon Pathways in Human Plasmacytoid Dendritic Cells
Source: Int J Mol Sci. 2022 Oct 12;23(20):12154. doi: 10.3390/ijms232012154 (PMC9602791; doi:10.3390/ijms232012154)
Supplement: Supplementary file 1 [file ijms-23-12154-s001.zip]

Archive with 1 entries (1 files):
- ijms-1930155-supplementary.pdf
